# Supplementary material for: Cbx7 is epigenetically silenced in glioblastoma and inhibits cell migration by targeting YAP/TAZ-dependent transcription
Source: Sci Rep. 2016 Jun 13;6:27753. doi: 10.1038/srep27753 (PMC4904208; doi:10.1038/srep27753)
Supplement: Supplementary table ST1 [file srep27753-s2.xlsx]

## Sheet: Sheet1
Supplementary Table ST1: List of genes whose expression is significantly altered upon Cbx7 overexpression.
Sr. No.	Gene	Full Name	Avg_U373_VC	Avg_U373_C7	log2(fold_change)	p_value
Up regulated genes
1	CBX7	chromobox homolog 7	8.01649	1281.37	7.3205	5e-05
2	TMC5	transmembrane channel-like 5	0.0491265	3.20464	6.02752	5e-05
3	ASPA	aspartoacylase	0.181954	0.879495	2.2731	0.0007
4	MSLNL	mesothelin-like	0.301543	0.899447	1.57667	0.0036
5	BZRAP1	benzodiazapine receptor (peripheral) associated protein 1	0.825988	2.09382	1.34194	5e-05
6	TMEM108	transmembrane protein 108	0.310317	0.749514	1.27221	0.005
7	CYP4F3	cytochrome P450, family 4, subfamily F, polypeptide 3	0.295177	0.711145	1.26856	0.0057
8	RTN4RL2	reticulon 4 receptor-like 2	2.32948	5.17845	1.15251	5e-05
9	CAMK2A	calcium/calmodulin-dependent protein kinase II alpha	0.458787	0.961089	1.06684	0.00065
10	COL16A1	collagen, type XVI, alpha 1	1.25063	2.59284	1.05187	0.00055
11	GPM6A	glycoprotein M6A	0.533188	1.07877	1.01667	0.0062
12	AKR1B10	aldo-keto reductase family 1, member B10 (aldose reductase)	7.25402	14.3944	0.98866	5e-05
13	DISP1	dispatched homolog 1 (Drosophila)	6.13247	12.0631	0.976066	0.0001
14	TMC1	transmembrane channel-like 1	1.86053	3.56591	0.938555	0.005
15	GRIA1	glutamate receptor, ionotropic, AMPA 1	0.975002	1.8511	0.924907	0.0005
16	GPR64	G protein-coupled receptor 64	0.321423	0.605802	0.914372	5e-05
17	WDR17	WD repeat domain 17	1.53825	2.87203	0.900782	0.00105
18	PCDP1	Primary Ciliary Dyskinesia Protein 1	1.02215	1.90244	0.896245	0.00435
19	AKR1C1	aldo-keto reductase family 1, member C1	69.4838	128.834	0.890761	5e-05
20	HS3ST3B1	heparan sulfate (glucosamine) 3-O-sulfotransferase 3B1	0.715345	1.32199	0.886004	5e-05
21	SELM	Selenoprotein M	1.73557	3.16545	0.866997	0.0054
22	AOC3	amine oxidase, copper containing 3	1.54672	2.78594	0.848949	5e-05
23	CACNA1H	calcium channel, voltage-dependent, T type, alpha 1H subunit	0.574301	1.02653	0.837897	0.0008
24	METTL20	methyltransferase like 20	0.773043	1.38148	0.837597	0.0069
25	FAM227B	family with sequence similarity 227, member B	1.72692	3.03337	0.812725	0.00655
26	SIRPA	signal-regulatory protein alpha	0.407918	0.713922	0.807488	0.00045
27	C14orf28	chromosome 14 open reading frame 28	1.7581	3.02043	0.780737	0.0005
28	PNMA2	paraneoplastic Ma antigen 2	1.70906	2.91111	0.76837	5e-05
29	AKR1C2	aldo-keto reductase family 1, member C2	19.3065	32.8663	0.767526	5e-05
30	ZNF101	zinc finger protein 101	3.09054	5.16539	0.741018	0.0007
31	EML6	echinoderm microtubule associated protein like 6	4.93027	8.23647	0.74036	5e-05
32	IFI6	interferon, alpha-inducible protein 6	131.329	218.259	0.73286	5e-05
33	GJA3	gap junction protein, alpha 3, 46kDa	0.590448	0.980011	0.730989	0.00025
34	AC133919.6	N/A	1.67977	2.7828	0.728272	0.002
35	CH25H	cholesterol 25-hydroxylase	15.3664	25.4489	0.727823	5e-05
36	PLA2G2F	phospholipase A2, group IIF	0.921543	1.52555	0.727203	0.00025
37	MTTP	microsomal triglyceride transfer protein	2.44573	4.04174	0.724711	0.00015
38	CD200	CD200 molecule	2.42088	3.93839	0.702073	5e-05
39	SH2D3C	SH2 domain containing 3C	0.742045	1.19882	0.692034	0.0067
40	RPL21	ribosomal protein L21	8.34847	13.4866	0.691944	0.0012
41	NYAP1	neuronal tyrosine-phosphorylated phosphoinositide-3-kinase adaptor 1	0.912992	1.46496	0.68219	0.00305
42	PCDHB16	protocadherin beta 16	0.286296	0.454595	0.667075	0.0059
43	SBK2	SH3 domain binding kinase family, member 2	1.59695	2.52369	0.660214	0.00425
44	INHBB	inhibin, beta B	0.941086	1.48655	0.659569	0.00065
45	CSPG4	chondroitin sulfate proteoglycan 4	0.328953	0.519504	0.659252	0.0016
46	LGR6	leucine-rich repeat containing G protein-coupled receptor 6	1.20728	1.89712	0.652054	0.0044
47	SOBP	sine oculis binding protein homolog (Drosophila)	3.7347	5.86441	0.650994	5e-05
48	BRSK1	BR serine/threonine kinase 1	15.1776	23.7906	0.648448	5e-05
49	MEX3B	mex-3 RNA binding family member B	1.29482	2.02773	0.647115	5e-05
50	SYT7	synaptotagmin VII	0.671207	1.05031	0.645989	0.0054
51	SCRG1	stimulator of chondrogenesis 1	6.50901	10.1708	0.643918	5e-05
52	CYS1	cystin 1	1.45038	2.26259	0.641544	0.001
53	NEUROG2	neurogenin 2	1.41312	2.2007	0.639081	0.0002
54	ZNF843	zinc finger protein 843	1.21547	1.88939	0.636408	0.0014
55	FBLN2	fibulin 2	1.33173	2.0693	0.635838	0.00225
56	FAM229A	family with sequence similarity 229, member A	9.25901	14.1037	0.607141	5e-05
57	MEF2C	myocyte enhancer factor 2C	2.30306	3.49351	0.601126	0.00215
58	GPC2	glypican 2	9.2813	14.0214	0.595229	0.0003
59	UST	uronyl-2-sulfotransferase	2.89868	4.35443	0.58709	0.00605
60	HERPUD1	homocysteine-inducible, endoplasmic reticulum stress-inducible, ubiquitin-like domain member 1	87.379	130.972	0.583895	5e-05
61	DYNLRB2	dynein, light chain, roadblock-type 2	0	0.576778	NA	0.0015
Down regulated genes
1	SLCO1A2	solute carrier organic anion transporter family, member 1A2	0.670697	0.169013	-1.98852	0.00015
2	POU2AF1	POU class 2 associating factor 1	0.51703	0.141163	-1.87289	0.00265
3	ANKRD1	ankyrin repeat domain 1 (cardiac muscle)	2.74827	0.895246	-1.61817	5e-05
4	INHBA	inhibin, beta A	0.620149	0.218473	-1.50516	0.0001
5	GFAP	glial fibrillary acidic protein	0.63911	0.22532	-1.50408	0.0034
6	CCDC135	coiled-coil domain containing 135	0.695215	0.255281	-1.44537	0.00365
7	WEE1	WEE1 G2 checkpoint kinase	53.3171	20.3054	-1.39274	5e-05
8	ZBTB20	zinc finger and BTB domain containing 20	1.88182	0.726237	-1.37362	0.0005
9	MOXD1	monooxygenase, DBH-like 1	0.667573	0.277189	-1.26805	0.00485
10	GRM8	glutamate receptor, metabotropic 8	0.832103	0.388147	-1.10016	0.00675
11	RPS3A	ribosomal protein S3A	72.2768	34.9365	-1.0488	5e-05
12	SOSTDC1	sclerostin domain containing 1	4.51058	2.26405	-0.99441	5e-05
13	ZNF71	zinc finger protein 71	6.02324	3.03381	-0.989408	0.00235
14	EDN1	endothelin 1	6.25137	3.19523	-0.968252	5e-05
15	KLHL6	kelch-like family member 6	0.508033	0.260743	-0.962294	0.0001
16	TACSTD2	tumor-associated calcium signal transducer 2	1.15812	0.598478	-0.952418	0.00055
17	CTGF	connective tissue growth factor	27.9321	14.7779	-0.918482	5e-05
18	DTX4	deltex homolog 4 (Drosophila)	2.0643	1.09968	-0.908565	0.0009
19	PPFIA2	protein tyrosine phosphatase, receptor type, f polypeptide (PTPRF), interacting protein (liprin), alpha 2	5.25147	2.90046	-0.856438	0.0009
20	RRP15	ribosomal RNA processing 15 homolog (S. cerevisiae)	10.3912	5.87604	-0.822448	5e-05
21	SERPINA1	serpin peptidase inhibitor, clade A (alpha-1 antiproteinase, antitrypsin), member 1	1.46325	0.832435	-0.813769	0.0049
22	ABLIM1	actin binding LIM protein 1	9.68004	5.5582	-0.800396	5e-05
23	PRKAG2	protein kinase, AMP-activated, gamma 2 non-catalytic subunit	6.31757	3.73775	-0.757201	0.00025
24	CPA4	carboxypeptidase A4	2.79688	1.65872	-0.753744	0.00245
25	CYR61	cysteine-rich, angiogenic inducer, 61	267.377	158.867	-0.751055	5e-05
26	KRT4	keratin 4	8.21296	4.91314	-0.741256	5e-05
27	CALB1	calbindin 1, 28kDa	176.612	105.766	-0.739714	5e-05
28	CCND1	cyclin D1	21.6657	12.9906	-0.737943	5e-05
29	TNNC1	troponin C type 1 (slow)	16.9764	10.2299	-0.73074	5e-05
30	HIST1H2BG	histone cluster 1, H2bg	0.706215	0	NA	0.00015
31	CD34	CD34 molecule	93.2611	58.0306	-0.684463	5e-05
32	TENC1	tensin like C1 domain containing phosphatase (tensin 2)	6.77922	4.23869	-0.677499	0.0007
33	CA6	carbonic anhydrase VI	2.64769	1.6654	-0.668863	0.00325
34	HSPA8	heat shock 70kDa protein 8	213.3	134.498	-0.6653	5e-05
35	AMOTL2	angiomotin like 2	34.2546	21.7184	-0.657377	5e-05
36	C16orf55	Spermatogenesis Associated 33	9.07053	5.85103	-0.632498	0.00135
37	KRT80	keratin 80	35.1393	22.7748	-0.625645	5e-05
38	PDGFB	platelet-derived growth factor beta polypeptide	4.02655	2.61944	-0.620288	0.0001
39	GMDS	GDP-mannose 4,6-dehydratase	35.3691	23.0214	-0.619515	5e-05
40	SDPR	serum deprivation response	10.2357	6.70636	-0.610011	5e-05
41	CLDN11	claudin 11	35.338	23.2144	-0.606199	5e-05
42	MB21D2	Mab-21 domain containing 2	5.0791	3.36273	-0.594937	5e-05
43	PDE1C	phosphodiesterase 1C, calmodulin-dependent 70kDa	9.84894	6.53191	-0.592464	5e-05
44	NOG	noggin	1.79407	1.19621	-0.584763	0.0057
45	KCTD4	potassium channel tetramerization domain containing 4	2.51168	1.6749	-0.584577	0.00095
