# Supplementary material for: Cbx7 is epigenetically silenced in glioblastoma and inhibits cell migration by targeting YAP/TAZ-dependent transcription
Source: Sci Rep. 2016 Jun 13;6:27753. doi: 10.1038/srep27753 (PMC4904208; doi:10.1038/srep27753)
Supplement: Supplementary table ST2 [file srep27753-s3.xlsx]

## Sheet: DAVID output
Supplementary table ST2: DAVID / Gene ontology analysis using Cbx7 regulated genes as input.
Enriched terms for Biological process ontology
Sr.No.	Term	Count	Genes	p value
1	regulation of system process	8	INHBB, INHBA, TNNC1, GRM8, EDN1, CACNA1H, CALB1, CAMK2A	0.00157424
2	cell adhesion	11	PPFIA2, GMDS, CD34, CTGF, PCDHB16, CLDN11, MSLNL, COL16A1, SIRPA, CYR61, AOC3	0.00502981
3	biological adhesion	11	PPFIA2, GMDS, CD34, CTGF, PCDHB16, CLDN11, MSLNL, COL16A1, SIRPA, CYR61, AOC3	0.00508
4	multicellular organismal process	35	MEF2C, ABLIM1, NOG, TNNC1, EDN1, GPR64, CSPG4, SOBP, BRSK1, CLDN11, CALB1, GJA3, AKR1C2, GPC2, CTGF, SCRG1, PDE1C, DISP1, PCDHB16, SOSTDC1, RTN4RL2, SERPINA1, KRT4, AKR1C1, CYR61, NEUROG2, TMC1, INHBB, INHBA, CCND1, TACSTD2, GRM8, GRIA1, AKR1B10, CACNA1H	0.00884049
5	negative regulation of hormone secretion	3	INHBB, INHBA, EDN1	0.00899011
6	response to stress	18	HERPUD1, NOG, PDGFB, HIST1H2BG, EDN1, BRSK1, ANKRD1, SYT7, GJA3, INHBB, INHBA, SH2D3C, CCND1, CTGF, SERPINA1, RTN4RL2, HSPA8, AOC3	0.00952365
7	regulation of cellular localization	6	INHBB, INHBA, TNNC1, GRM8, EDN1, CAMK2A	0.0119977
8	system development	22	ABLIM1, MEF2C, NOG, TNNC1, EDN1, CSPG4, SOBP, NEUROG2, BRSK1, CLDN11, INHBB, INHBA, GPC2, CCND1, CTGF, SCRG1, SOSTDC1, PCDHB16, CACNA1H, RTN4RL2, KRT4, CYR61	0.0133394
9	anatomical structure morphogenesis	14	ABLIM1, NOG, TNNC1, EDN1, CSPG4, SOBP, NEUROG2, BRSK1, CCND1, CTGF, SOSTDC1, CACNA1H, RTN4RL2, CYR61	0.0135469
10	positive regulation of gonadotropin secretion	2	INHBB, INHBA	0.0164867
11	positive regulation of follicle-stimulating hormone secretion	2	INHBB, INHBA	0.0164867
12	positive regulation of hormone secretion	3	INHBB, INHBA, EDN1	0.0168184
13	response to protein stimulus	4	HERPUD1, CCND1, HSPA8, CYR61	0.0213677
14	regulation of follicle-stimulating hormone secretion	2	INHBB, INHBA	0.0219224
15	negative regulation of follicle-stimulating hormone secretion	2	INHBB, INHBA	0.0219224
16	negative regulation of gonadotropin secretion	2	INHBB, INHBA	0.0219224
17	regulation of gonadotropin secretion	2	INHBB, INHBA	0.0219224
18	fatty acid metabolic process	5	AKR1C2, CH25H, PRKAG2, EDN1, CYP4F3	0.0239486
19	monocarboxylic acid metabolic process	6	AKR1C2, CH25H, PRKAG2, EDN1, CYP4F3, AKR1C1	0.0254438
20	steroid metabolic process	5	AKR1C2, CH25H, AKR1B10, PRKAG2, AKR1C1	0.0255378
21	regulation of secretion	5	INHBB, INHBA, GRM8, EDN1, CAMK2A	0.0255378
22	icosanoid metabolic process	3	AKR1C2, EDN1, CYP4F3	0.0277562
23	response to external stimulus	11	INHBB, INHBA, CCND1, NOG, PDGFB, CTGF, RTN4RL2, SERPINA1, SYT7, CYR61, AOC3	0.0284613
24	anatomical structure development	22	ABLIM1, MEF2C, NOG, TNNC1, EDN1, CSPG4, SOBP, NEUROG2, BRSK1, CLDN11, INHBB, INHBA, GPC2, CCND1, CTGF, SCRG1, SOSTDC1, PCDHB16, CACNA1H, RTN4RL2, KRT4, CYR61	0.0309391
25	unsaturated fatty acid metabolic process	3	AKR1C2, EDN1, CYP4F3	0.0322787
26	reproductive structure development	4	INHBB, INHBA, CCND1, NOG	0.0325444
27	regulation of multicellular organismal process	11	INHBB, INHBA, CCND1, NOG, PDGFB, TNNC1, GRM8, EDN1, CACNA1H, CALB1, CAMK2A	0.0329955
28	regulation of transport	7	INHBB, INHBA, TNNC1, GRM8, PRKAG2, EDN1, CAMK2A	0.0330366
29	response to stimulus	28	NOG, PDGFB, TNNC1, EDN1, SOBP, BRSK1, ANKRD1, SYT7, CALB1, GJA3, CTGF, RTN4RL2, SERPINA1, AKR1C1, HSPA8, CYR61, HERPUD1, POU2AF1, HIST1H2BG, INHBB, SH2D3C, INHBA, CCND1, GRM8, TACSTD2, GRIA1, IFI6, AOC3	0.0333053
30	carboxylic acid metabolic process	8	AKR1C2, ASPA, CH25H, PRKAG2, EDN1, CYP4F3, AKR1C1, MOXD1	0.0337171
31	oxoacid metabolic process	8	AKR1C2, ASPA, CH25H, PRKAG2, EDN1, CYP4F3, AKR1C1, MOXD1	0.0337171
32	system process	15	ABLIM1, TNNC1, EDN1, SOBP, TMC1, CLDN11, CALB1, GJA3, GRIA1, PDE1C, TACSTD2, GRM8, PCDHB16, CACNA1H, AKR1C1	0.0346636
33	organic acid metabolic process	8	AKR1C2, ASPA, CH25H, PRKAG2, EDN1, CYP4F3, AKR1C1, MOXD1	0.0348518
34	organ morphogenesis	8	ABLIM1, CCND1, NOG, CTGF, TNNC1, SOSTDC1, EDN1, SOBP	0.0360119
35	cellular ketone metabolic process	8	AKR1C2, ASPA, CH25H, PRKAG2, EDN1, CYP4F3, AKR1C1, MOXD1	0.0368986
36	negative regulation of secretion	3	INHBB, INHBA, EDN1	0.0370693
37	negative regulation of cAMP biosynthetic process	2	GRM8, EDN1	0.0380522
38	negative regulation of cAMP metabolic process	2	GRM8, EDN1	0.0380522
39	G1/S transition of mitotic cell cycle	3	INHBA, CCND1, CAMK2A	0.0383072
40	regulation of synaptic transmission	4	GRM8, EDN1, CALB1, CAMK2A	0.0394382
41	negative regulation of cyclic nucleotide metabolic process	2	GRM8, EDN1	0.0433702
42	negative regulation of cyclic nucleotide biosynthetic process	2	GRM8, EDN1	0.0433702
43	negative regulation of nucleotide biosynthetic process	2	GRM8, EDN1	0.0433702
44	dorsal/ventral pattern formation	3	NOG, DISP1, EDN1	0.0434138
45	anatomical structure formation involved in morphogenesis	6	NOG, CTGF, EDN1, CSPG4, CACNA1H, CYR61	0.0451426
46	regulation of transmission of nerve impulse	4	GRM8, EDN1, CALB1, CAMK2A	0.047809
47	angiogenesis	4	CTGF, EDN1, CSPG4, CYR61	0.0486102
48	regulation of endocrine process	2	INHBB, INHBA	0.0486592
Enriched terms for Cellular Component ontology
Sr.No.	Term	Count	Genes	p value
1	cell surface	9	PPFIA2, GPC2, GPM6A, PDGFB, CD34, CSPG4, RTN4RL2, HSPA8, AOC3	0.000848925
2	cell junction	8	GRIA1, BRSK1, CLDN11, SYT7, TENC1, CAMK2A, AMOTL2, GJA3	0.0288681
3	plasma membrane part	20	GPR64, CSPG4, BRSK1, CLDN11, SYT7, TENC1, KCTD4, AMOTL2, GJA3, GPC2, CD34, GRIA1, TACSTD2, GRM8, SDPR, CACNA1H, RTN4RL2, CD200, CAMK2A, HS3ST3B1	0.0417383
Enriched terms for Molecular Function ontology
Sr.No.	Term	Count	Genes	p value
1	trans-1,2-dihydrobenzene-1,2-diol dehydrogenase activity	2	AKR1C2, AKR1C1	0.0227859
2	protein binding	57	MEF2C, NOG, GFAP, PNMA2, PDGFB, TNNC1, PRKAG2, EDN1, CSPG4, ANKRD1, LGR6, CALB1, CBX7, AMOTL2, TENC1, GJA3, GPC2, KLHL6, CTGF, RPS3A, SOSTDC1, SDPR, SERPINA1, CYR61, POU2AF1, ZBTB20, SIRPA, WEE1, INHBB, SH2D3C, INHBA, CCND1, CD34, AKR1B10, DYNLRB2, AOC3, ABLIM1, PPFIA2, CLDN11, PDE1C, PCDHB16, RTN4RL2, CAMK2A, HSPA8, DTX4, HERPUD1, HIST1H2BG, RRP15, MEX3B, BZRAP1, NEUROG2, MSLNL, COL16A1, KCTD4, …	0.0302002
3	identical protein binding	9	INHBB, INHBA, NOG, PDGFB, TNNC1, CLDN11, AMOTL2, GJA3, AOC3	0.0305408
4	bile acid binding	2	AKR1C2, AKR1C1	0.0339856
