# Supplementary material for: Cbx7 is epigenetically silenced in glioblastoma and inhibits cell migration by targeting YAP/TAZ-dependent transcription
Source: Sci Rep. 2016 Jun 13;6:27753. doi: 10.1038/srep27753 (PMC4904208; doi:10.1038/srep27753)
Supplement: Supplementary table ST3 [file srep27753-s4.xlsx]

## Sheet: Set A
Supplementary table ST3: List of YAP/TAZ/TEAD direct target genes (http://www.nature.com/ncb/journal/v17/n9/abs/ncb3216.html)
S.No	Gene Symbol
1	ABHD10
2	ACAT2
3	ADAMTS16
4	ADAMTS6
5	ADRB2
6	AFAP1L1
7	AIMP2
8	AJUBA
9	AKAP12
10	AMOTL2
11	ANKRD1
12	ANKRD32
13	ANKRD33B
14	ANXA3
15	APITD1
16	ARNTL2
17	ARSJ
18	ASAP1
19	ASB1
20	ATAD2
21	ATG3
22	AXL
23	B3GALNT2
24	BANF1
25	BASP1
26	BCAT1
27	BCS1L
28	BOD1
29	BTBD10
30	BUB1B
31	C11orf48
32	C11orf83
33	C12orf45
34	C12orf65
35	C17orf89
36	C1orf109
37	C1QBP
38	C4BPB
39	C5orf28
40	C9orf142
41	C9orf40
42	CASC5
43	CCDC137
44	CCDC15
45	CCDC85C
46	CCNA2
47	CDC25A
48	CDC42EP3
49	CDC6
50	CDCA4
51	CDCA5
52	CDCA8
53	CDH4
54	CDKN2AIPNL
55	CENPF
56	CENPL
57	CENPV
58	CEP152
59	CEP290
60	CEP55
61	CEP57
62	CEP57L1
63	CHUK
64	CKAP2L
65	CMIP
66	CNIH
67	COL12A1
68	CORO1C
69	CRIM1
70	CRY1
71	CSE1L
72	CSPP1
73	CTGF
74	CTNNAL1
75	CUTC
76	CYC1
77	CYP20A1
78	CYR61
79	DARS2
80	DDAH1
81	DDX21
82	DDX46
83	DDX47
84	DDX56
85	DEK
86	DIAPH3
87	DIS3L
88	DKC1
89	DKK1
90	DNAJA3
91	DNTTIP2
92	DPH5
93	DTYMK
94	DUSP14
95	E2F3
96	EDN1
97	EFTUD2
98	EID2
99	EIF3D
100	EIF3J
101	EIF4EBP1
102	EIF5A2
103	ENC1
104	ERCC6L
105	ERLIN1
106	ETS1
107	ETS2
108	EXOSC2
109	F3
110	FAM46B
111	FAM57A
112	FAM89A
113	FARSA
114	FGF5
115	FJX1
116	FLG
117	FOSL1
118	FOXF2
119	FST
120	FTSJ2
121	GADD45A
122	GADD45B
123	GADD45GIP1
124	GEMIN4
125	GINS1
126	GJA1
127	GLTP
128	GNL2
129	GNL3
130	GPATCH4
131	GPN3
132	GRPEL1
133	GTPBP4
134	HAT1
135	HAUS4
136	HBEGF
137	HIST1H3B
138	HNRNPM
139	HSPA14
140	HSPA9
141	HYI
142	ICK
143	IGFBP3
144	IL12A
145	ILF3
146	IQGAP3
147	IRAK1
148	ISG20L2
149	ITGB2
150	KATNB1
151	KIAA0391
152	KIAA1524
153	KIF14
154	KIF18B
155	KIF20B
156	KIF23
157	KIF2C
158	KLHDC4
159	KNTC1
160	LARP4
161	LARP4B
162	LAYN
163	LEPREL1
164	LIMA1
165	LMNB2
166	LRIG3
167	LRRC8C
168	LSG1
169	LSM3
170	LZIC
171	MAD2L1BP
172	MAGOHB
173	MALSU1
174	MAP3K1
175	MATN2
176	MCM3
177	MCM7
178	MED27
179	MED30
180	MEST
181	METAP2
182	METTL12
183	METTL13
184	METTL8
185	MIIP
186	MRE11A
187	MRPL18
188	MRPL21
189	MRPL24
190	MRPL46
191	MRPL52
192	MRPL9
193	MRRF
194	MTA2
195	MTFP1
196	MTG1
197	MTHFD1
198	MTPAP
199	MUTYH
200	MYBL1
201	MYC
202	NAA15
203	NAA25
204	NASP
205	NAT10
206	NCBP2
207	NCL
208	NEDD4L
209	NEIL2
210	NEURL1B
211	NFKB1
212	NMT2
213	NOB1
214	NOC3L
215	NOL10
216	NOP14
217	NPM3
218	NUDCD1
219	NUF2
220	NUP188
221	NUP50
222	NUP85
223	NUP88
224	NUP93
225	NXT1
226	ODC1
227	OXNAD1
228	PABPC4
229	PAK1IP1
230	PANK2
231	PAWR
232	PCID2
233	PDCD5
234	PHACTR1
235	PHF17
236	PHTF2
237	PKN3
238	PKP4
239	PLAU
240	PNPT1
241	POC1A
242	POLA2
243	POLE3
244	POLH
245	POLR1A
246	POLR1C
247	PPIF
248	PPME1
249	PPRC1
250	PRMT1
251	PRMT5
252	PRPF4
253	PSMC3IP
254	PSMG1
255	PSRC1
256	PSTPIP2
257	PTGER2
258	PTPLA
259	PTPN2
260	PTRH2
261	PTX3
262	RAB11FIP1
263	RABGEF1
264	RAD18
265	RALGPS2
266	RBL1
267	RBM22
268	RBM24
269	RCAN1
270	RCC1
271	RHEB
272	RND3
273	RNMTL1
274	RPF2
275	RPL27A
276	RPL3
277	RPP40
278	RPUSD2
279	RQCD1
280	RRM2
281	RRP1B
282	RRS1
283	RTN4IP1
284	RUVBL2
285	SAMD4A
286	SART3
287	SEH1L
288	SEPT11
289	SERPINE1
290	SERTAD2
291	SERTAD4
292	SET
293	SF3A3
294	SF3B3
295	SFXN4
296	SGOL1
297	SHMT2
298	SLC1A5
299	SLC25A32
300	SLC35F3
301	SLC41A1
302	SLMO1
303	SMC3
304	SMTN
305	SNAI2
306	SNAPC1
307	SNRPD2
308	SNRPF
309	SOAT1
310	SOCS2
311	SPATA5L1
312	SRBD1
313	SRRD
314	SRSF2
315	SRSF3
316	SSR3
317	SUV39H2
318	TAF5L
319	TBC1D2
320	TBC1D4
321	TBCE
322	TCOF1
323	TCP1
324	TDP1
325	TEAD4
326	THG1L
327	THOC1
328	THOC6
329	TIMELESS
330	TIMM10
331	TIMM8A
332	TK1
333	TMEM106C
334	TMEM194A
335	TMEM200B
336	TMEM201
337	TMEM209
338	TNFRSF12A
339	TOE1
340	TOP2A
341	TRA2B
342	TRDMT1
343	TRIM14
344	TRIP6
345	TRMT1
346	TRMT5
347	TROAP
348	TSEN2
349	TTI1
350	TUBB
351	TUBB6
352	TUBG1
353	U2AF1
354	UBE2E2
355	UBE2G2
356	UBR4
357	UCK2
358	URB2
359	USP36
360	USP43
361	USP44
362	UTP15
363	UTP20
364	WDR67
365	WDR74
366	WDR85
367	WSB2
368	WTIP
369	WWC1
370	WWC2
371	XPO5
372	XPO6
373	YOD1
374	ZCCHC8
375	ZMYND19
376	ZNF259
377	ZNF804A
378	ZNHIT6
379	ZWILCH
