# Supplementary material for: Cbx7 is epigenetically silenced in glioblastoma and inhibits cell migration by targeting YAP/TAZ-dependent transcription
Source: Sci Rep. 2016 Jun 13;6:27753. doi: 10.1038/srep27753 (PMC4904208; doi:10.1038/srep27753)
Supplement: Supplementary table ST4 [file srep27753-s5.xlsx]

## Sheet: Set B
Supplementary table ST4: List of genes commonly induced by YAP/TAZ (http://www.jbc.org/content/284/20/13355.full)
S.No	Gene Symbol
1	KRT34
2	STXBP6
3	NAV3
4	DIAPH3
5	INHBA
6	BDNF
7	SERTAD4
8	OLR1
9	PTGS2
10	WDR69
11	HSD3B1
12	CTGF
13	LRRC8C
14	THBS1
15	ETV5
16	IGFBP3
17	ORC1L
18	TGM2
19	ANKRD1
20	RECQL4
21	SERPINE1
22	DEPDC1B
23	CCNA2
24	C14orf145
25	CENPM
26	SERPINE2
27	TMEFF2
28	DDAH1
29	TMEM171
30	CDC25C
31	MCM10
32	CDC2
33	CST6
34	ADAMTS1
35	RRM2
36	AKAP12
37	NT5E
38	CDC25A
39	RAD51AP1
40	ITGB2
41	RAD51
42	CDC6
43	CCDC18
44	C18orf24
45	SHCBP1
46	KIF14
47	PLCB4
48	CNN3
49	UHRF1
50	TBXA2R
51	ZWINT
52	ZBED2
53	EXO1
54	SLIT2
55	KIF23
56	ADM
57	KIAA0101
58	BIRC5
59	CCDC99
60	PLK4
61	MATN3
62	DTL
63	CCNB1
64	CEP55
65	CDCA7
66	AMIGO2
67	RIMS2
68	UGCGL2
69	FBXO5
70	AURKA
71	KDELR3
72	GINS1
73	GINS2
74	ZNF367
75	BCAR4
76	CENPA
77	ASF1B
78	DDX11
79	NAV1
80	CCNE2
81	BRCA2
82	FAM111B
83	EGR1
84	TBC1D24
85	TYMS
86	LMNB1
87	CLSPN
88	HMGA2
89	BUB1
90	PRR16
91	SCLY
92	PSRC1
93	STAMBPL1
94	ORC6L
95	AURKB
96	BARD1
97	FMN2
98	ATAD2
99	KIF2C
100	FGF2
101	STMN1
102	DAB2
103	POLE2
104	CDCA3
105	DUSP6
106	MAD2L1
107	MCM5
108	TOP2A
109	FAM54A
110	C13orf3
111	DLC1
112	HELLS
113	TMEM56
114	F3
115	CASC5
116	ANKRD28
117	ANLN
118	HIC2
119	MCM6
120	SLC20A1
121	MELK
122	FOXM1
123	WDHD1
124	POLQ
125	CCNF
126	TMPO
127	COL8A1
128	HMGB2
129	POLA2
130	RFC5
131	E2F7
132	MKI67
133	SSR3
134	PRC1
135	ARSJ
136	KIF4A
137	FBN2
138	PHLDA1
139	TACC3
140	CDCA8
141	EXOSC9
142	CDCA2
143	CLIC5
144	MCM7
145	NEK2
146	KIAA1524
147	MLF1IP
148	WHSC1
149	CENPN
150	SLC25A15
151	CENPK
152	DEPDC1
153	SLC16A6
154	SGOL2
155	LRP8
156	CDKN3
157	CEP152
158	HMMR
159	C9orf25
160	RFC4
161	CDT1
162	RFC3
163	GJA5
164	NEIL3
165	FYN
166	BRCA1
167	LOC440338
168	GMNN
169	ING3
170	C6orf173
171	TTK
172	C13orf34
173	CENPE
174	SPAG1
175	CDC7
176	HSP90B1
177	DNAJC6
178	SPAG5
179	CDCA7L
180	GAS2L3
181	KIF11
182	LHFP
183	PCDH7
184	BCAP29
185	MCAM
186	C9orf140
187	CENPF
188	CCL20
189	BUB1B
190	WDR51A
191	BANP
192	UBE2T
193	SERPINH1
194	KRT7
195	DBF4
196	TK1
197	MYBL2
198	OIP5
199	RAD18
200	WDR4
201	MYBL1
202	TPX2
203	ALPK2
204	SPRED1
205	UGCG
206	ODC1
207	CCNB2
208	KCTD14
209	AXL
210	CEP78
211	DGKZ
212	CKS2
213	FAM64A
214	CTPS
215	EPB41L2
216	CYR61
217	SPARC
218	ESPL1
219	CENPL
220	FANCD2
221	FIGNL1
222	SH3RF1
223	CCND1
224	KCNT2
225	FEN1
226	MND1
227	COL4A1
228	C6orf105
229	TRIP13
230	C21orf45
231	CHEK1
232	TEAD4
233	RNASEH2A
234	PBK
235	PCNA
236	ZAK
237	PHGDH
238	C15orf23
239	C19orf42
240	MFAP5
241	PPAPDC1B
242	TAGLN
243	GCNT1
244	GPR107
245	RAD54B
246	CDH2
247	CDK6
248	SYTL4
249	MT1F
250	PKMYT1
251	SAMD1
252	WWC1
253	PPIL5
254	GTSE1
255	DNMT1
256	CKAP2L
257	DDX39
258	MCM3
259	USP1
260	FGFR1
261	LETM2
262	BLM
263	SFXN2
264	FSCN1
265	SH2D4A
266	SMC4
267	NASP
268	RAPH1
269	KLHL7
270	SFRS10
271	TMEM97
272	ASPM
273	ATP13A3
274	TACSTD1
275	C11orf75
276	SLC44A2
277	GNG11
278	CALU
279	MGLL
280	CENPJ
281	CREB3L2
282	PTPLAD1
283	MCM2
284	NDE1
285	C1orf69
286	FAM83D
287	MAN2A1
288	UGT8
289	C10orf110
290	GALNT14
291	HMBS
292	TMEFF1
293	CPNE2
294	PHF19
295	ACSL3
296	PEG10
297	SPCS3
298	DUSP4
299	KIAA1333
300	KCTD15
301	APOL2
302	TMEM48
303	BRIP1
304	HMGB3
305	QSER1
306	FZD7
307	PKP4
308	TIMELESS
309	CTNNAL1
310	PRR11
311	SGEF
312	BLMH
313	MDFIC
314	ASPH
315	RAD51L3
316	RRM1
317	C14orf65
318	HYI
319	SEC22C
320	RFPL2
321	SCARA3
322	SUV39H1
323	SKP2
324	COL4A2
325	MCPH1
326	COL4A3
327	TNNT2
328	KCNK1
329	MED8
330	RHOT2
331	TMEM2
332	TUBB3
333	FZD5
334	PDGFRL
335	DCK
336	SLC25A25
337	STIL
338	TGFB2
339	KIF20A
340	RBM28
341	ANKRD2
342	PMP22
343	SLC45A3
344	TUBB2A
345	THSD4
346	PRMT5
347	UBE2J1
348	FAM3C
349	JPH1
350	KRT18
351	PSG9
352	COTL1
353	SLC7A11
354	LTBP1
355	PSG1
356	GLS
357	C9orf40
358	SETD3
359	RAD51C
360	C10orf47
361	SMARCA1
362	PRR6
363	E2F1
364	NAP1L5
365	NUSAP1
366	PTGER4
367	FAM111A
368	FLJ42709
369	CDH4
370	PLK1
371	TIMM10
372	TUFT1
373	H2AFZ
374	SHMT2
375	EXT1
376	IFRD2
377	PDXK
378	USP13
379	BCL2L1
380	DDEF1
381	FAM107B
382	HEXB
383	RFT1
384	LIFR
385	RACGAP1
386	TFDP1
387	USP39
388	H2AFX
389	EGFLAM
390	GALNT3
391	HMGA1
392	PLOD2
393	DHRS13
394	RASAL2
395	RRBP1
396	SYDE1
397	EXPH5
398	FOXRED1
399	NUDT15
400	RHOF
401	PASK
402	TPD52
403	IQGAP3
404	SFXN1
405	C4orf27
406	CSRP1
407	TMEM54
408	PLEC1
409	SNX24
410	DOCK5
411	KDELR2
412	NF2
413	OSBP2
414	PSIP1
415	GRAMD3
416	MNS1
417	NTN4
418	RBM10
419	WEE1
420	BAIAP2L1
421	AK2
422	TEAD1
423	CAMK2N1
424	PIN1
425	CENPH
426	ATG7
427	FSTL1
428	CFLAR
429	SYDE2
430	CHORDC1
431	FRAS1
432	SHB
433	ACAT2
434	CEP164
435	FAM92A1
436	MPP5
437	PSG6
438	ELL2
439	CDKN2C
440	SPTLC2
441	POLD1
442	TROAP
443	ELAVL1
444	TRAM2
445	SCHIP1
446	KHDRBS3
447	ZNF680
448	PXDN
449	ACYP1
450	CRIM1
451	FN1
452	HMGN2
453	MRPL12
454	ECT2
455	FRMD6
456	PRKACB
457	ACTN1
458	C1orf144
459	CSE1L
460	NMNAT2
461	USP37
462	HYOU1
463	LOC643287
464	DUT
465	HRBL
466	LOC151162
467	MALT1
468	PLA2G4A
469	SYNJ2
470	NARS2
471	SH3TC1
472	TRIM42
473	ATP6V0A4
474	COL12A1
475	GPR126
476	SLC1A4
477	TAP2
478	AP4E1
479	SAMD4A
480	TCOF1
481	LMNB2
482	NUP62
483	SMG7
484	PSG5
485	THEX1
486	C9orf91
487	CCDC49
488	CYB5B
489	EHD1
490	MAP1B
491	NLK
492	ATP1B1
493	WWC2
494	ABHD2
495	COQ7
496	PDLIM2
497	HOXA1
498	LONRF3
499	NUP210
500	SNRPB
501	ACOT7
502	GLDC
503	C10orf35
504	PARD6A
505	ODZ3
506	SIM2
507	RTN1
508	SNX5
509	PVR
510	ZNF738
511	STRA6
512	FRY
513	SSX2IP
514	CCRN4L
515	DFFA
516	WDR62
517	C1orf52
518	SVEP1
519	CREB1
520	DPH2
521	MSRB3
522	CDC42EP3
523	ELOVL6
524	FAM80B
525	SGCD
526	CIT
527	KRT8
528	PPARA
529	SNHG4
530	TCF7L1
531	HEG1
532	HS3ST3B1
533	PRSS23
534	PARVA
535	PIAS2
536	LOC202051
537	LYN
538	SH2D5
539	NKX3-1
540	CETN3
541	CMTM7
542	RBBP7
543	TUBB6
544	LDLRAP1
545	ITGB5
546	SMC2
547	OBFC2A
548	TRIB1
549	FSTL3
550	NIN
551	NRCAM
552	CDC20
553	EHD4
554	NPAL3
555	FBN1
556	GANC
557	GK2
558	NR3C2
559	ASPHD2
560	C1orf79
561	GGH
562	IVD
563	PSMD9
564	SFRP1
565	SLC7A1
566	TPM1
567	ZFP36L2
568	SAMHD1
569	TUBG1
570	GATA3
571	PHTF1
572	SLC35B4
573	CBX5
574	GNAQ
575	AFG3L2
576	AKT3
577	CLN8
578	CRY1
579	HABP4
580	MCTP2
581	RAB23
582	SDPR
583	ZNF496
584	BAK1
585	OGFOD2
586	ARHGAP29
587	MYADM
588	ZNF655
589	HBB
590	MRPS34
591	PARVB
592	SAE1
593	TOP3B
594	FLJ14213
595	GLT25D1
596	RPL39L
597	USP28
598	EMP2
599	SEC24A
600	WDR18
601	ZDHHC18
602	C6orf125
603	IDH2
604	MMEL1
605	FZD1
606	PTTG3
607	CHST3
608	IGF2BP2
609	AMOTL2
610	GCAT
611	GRK6
612	LY6E
613	CLN6
614	PENK
615	CHML
616	NSD1
617	SFRS2IP
618	RASSF7
619	TRAF7
