# Supplementary material for: Cbx7 is epigenetically silenced in glioblastoma and inhibits cell migration by targeting YAP/TAZ-dependent transcription
Source: Sci Rep. 2016 Jun 13;6:27753. doi: 10.1038/srep27753 (PMC4904208; doi:10.1038/srep27753)
Supplement: Supplementary table ST5 [file srep27753-s6.xlsx]

## Sheet: Set C
Supplementary table ST5: List of YAP upregulated genes (http://genesdev.cshlp.org/content/22/14/1962.long)
S.No	Gene Symbol
1	STXBP6
2	SV2B
3	ALPP
4	DIAPH3
5	SCARA3
6	SPARCL1
7	BDNF
8	DMC1
9	KRT34
10	TM4SF20
11	STXBP6
12	ZNF533
13	ITGB2
14	OLR1
15	ATRNL1
16	hCG_2032978
17	KBTBD10
18	ARHGAP29
19	FBLN5
20	ITGB2
21	THBS1
22	RNF165
23	SMARCA1
24	CLIC5
25	SIDT1
26	PRSS7
27	STXBP6
28	FLJ10154
29	LRRC8C
30	ANKRD1
31	PCTK3
32	CBLB
33	KIF23
34	CTGF
35	KCNT2
36	TOX2
37	ADAMTS1
38	THBS1
39	FANCB
40	CENPM
41	ADAMTS1
42	THBS1
43	MIER3
44	C14orf145
45	PLCB4
46	TUBE1
47	LOC57400
48	TGM2
49	FANCD2
50	PLCB4
51	INHBA
52	SERTAD4
53	CTTNBP2NL
54	MYOCD
55	MGC24039
56	MATN3
57	TRIO
58	CCDC18
59	KCNT2
60	CDC25C
61	NRAP
62	ORC1L
63	SLIT2
64	THBS1
65	ZBED2
66	DAB2
67	BCAR4
68	ZNF533
69	GJA5
70	HSD3B1
71	FRY
72	TGM2
73	TMEM171
74	IGFBP3
75	LOC199899
76	NT5DC4
77	SRGN
78	DAB2
79	WTIP
80	SPATA22
81	PRR16
82	IGFBP3
83	GJA5
84	THBS1
85	PRR16
86	NBEAL1
87	STARD8
88	CLIC5
89	CNOT2
90	CLIC3
91	DRAM
92	SPIN3
93	FMN2
94	DDX11
95	PHLDB2
96	LRRN1
97	ERCC6L
98	KIAA2018
99	DAB2
100	WDR69
101	BCHE
102	DAB2
103	LOC400506
104	TBXA2R
105	SERPINE2
106	DNAJC6
107	E2F1
108	DKFZp762E1312
109	LOXL2
110	IQCF1
111	SLIT2
112	SRGN
113	SCARA3
114	C10orf56
115	ARHGAP28
116	STS-1
117	ZNF546
118	LOC728987
119	HEG1
120	SFRS11
121	SNHG4
122	VLDLR
123	FGF9
124	ADAMTSL4
125	OSGIN2
126	MYBL2
127	TNS1
128	COL8A1
129	PTGS2
130	MYCL1
131	TMEM56
132	KLRC4
133	ZNF533
134	TNNT2
135	TMEM119
136	GLDC
137	FMN2
138	DNM3
139	DEPDC1B
140	BDNF
141	ZWINT
142	SKP2
143	ZNF169
144	TSPAN15
145	CDC6
146	CDC20
147	RIMS2
148	RAB5A
149	PTGS2
150	FLJ31568
151	ZNF335
152	RNF34
153	MFAP5
154	SPARC
155	COL4A1
156	PKMYT1
157	FBN2
158	NUF2
159	COL4A4
160	BIRC5
161	PIK3C2B
162	MTIF3
163	FOXM1
164	PMP22
165	PLEC1
166	FGF9
167	VIL2
168	CCNA2
169	NAV1
170	ASF1B
171	AREG /// LOC727738
172	ANLN
173	RAD51
174	SHCBP1
175	C18orf24
176	PLEKHK1
177	SERPINE1
178	PCDH7
179	ARHGAP28
180	BDP1
181	TOP2A
182	MFAP5
183	STS-1
184	COL4A3
185	PLK4
186	COL4A1
187	SLC44A2
188	POLQ
189	RAD51AP1
190	OR1E1 /// OR1E2
191	COL12A1
192	REEP1
193	COL12A1
194	TACC3
195	CDH4
196	ST6GAL2
197	NT5E
198	PRSS23
199	CCNA2
200	PCDH7
201	C9orf25
202	GINS2
203	ATP13A3
204	MCM10
205	GNRHR
206	FGF2
207	HIC2
208	CDC6
209	DKFZp686L14188
210	EXPH5
211	LOC284513
212	SERPINH1
213	SYTL4
214	SKP2
215	SERPINE1
216	TMEM97
217	APOL2
218	NUDT10
219	DNAH11
220	RRM2
221	TBC1D24
222	IGHV1-69
223	ANLN
224	STMN1
225	DDAH1
226	RHOF
227	ATP6V0A4
228	RRM2
229	KIF2C
230	SVEP1
231	LOC399959
232	FANCI
233	TCEAL2
234	CYR61
235	SKP2
236	NCAPH
237	CHD2
238	LIFR
239	CCNB1
240	CDCA3
241	CDC2
242	TYMS
243	SPARC
244	KIF14
245	CENPA
246	MCM5
247	FGFR1
248	PRC1
249	COL4A3
250	STS-1
251	HEG1
252	TIMELESS
253	PDLIM2
254	TMEM158
255	FSCN1
256	NBR2
257	SCARA3
258	GINS1
259	GPR98
260	TRPC3
261	KRT80
262	TMEM97
263	TMEM97
264	DIAPH3
265	FYN
266	FYN
267	NAV3
268	PRSS23
269	TSPAN2
270	HDAC7A
271	TK1
272	FSTL1
273	KIF4A
274	MCM5
275	PLK1
276	FLJ39660
277	LOC146909
278	COL4A2
279	CASC5
280	CHST7
281	C2orf59 /// LOC541471
282	E2F7
283	LOC643650
284	POLA2
285	ATP13A3
286	MKI67
287	DLG7
288	PEG10
289	CCNB2
290	CDC25C
291	TMPO
292	KIF23
293	TAGLN
294	ORC6L
295	DUSP6
296	SLC7A1
297	FAM111B
298	PHF19
299	CENPF
300	BUB1
301	DLC1
302	SPRED1
303	REEP1
304	NDC80
305	CDH4
306	CLDN19
307	SLC44A2
308	VWA3B
309	RASSF7
310	PPM1H
311	WFS1
312	C14orf122
313	LAMA4
314	ANKRD28
315	SPTA1
316	EHD1
317	UHRF1
318	BRCA2
319	PEG10
320	ASPM
321	MYBL1
322	CCNE2
323	MCAM
324	TOP2A
325	LHFP
326	LOXL2
327	TSPAN32
328	PCDH7
329	TYMS
330	ETV5
331	DNM3
332	CNN3
333	DHRS13
334	EHD1
335	L1CAM
336	CDKN3
337	RHOT2
338	CHORDC1
339	CAPN6
340	GPR126
341	PXDN
342	EDG2
343	FLJ37035
344	NCAPG
345	FBN2
346	KRT4
347	ZNF542
348	DTYMK /// LOC727761
349	CCNB1
350	KIAA0101
351	AKAP12
352	AURKA
353	RECQL4
354	SFRP1
355	FAM107B
356	SMG7
357	DUSP6
358	NPHP1
359	CCNF
360	NBPF5
361	LRCH3
362	COL12A1
363	WNT8A
364	RHOBTB3
365	DEPDC1 /// LOC730888
366	FAM80B
367	ZNF367
368	TAGLN
369	TUFT1
370	CDCA7
371	PSG5
372	AXL
373	CDC2
374	TMEM139
375	LRP8
376	STC1
377	DKFZp761P0423
378	COL4A2
379	MKI67
380	SFRP1
381	CEP55
382	GRAMD3
383	BIRC5
384	NCAPG2
385	TMEFF2
386	ETV5
387	LETM2
388	SFRS5
389	BRCA1
390	DCN
391	BANP
392	EXO1
393	LTBP2
394	ACSL6
395	CYR61
396	BRIP1
397	TK1
398	FLJ14213
399	GLS
400	WHSC1
401	SNTG1
402	FAM54A
403	LOC144874
404	ATAD2
405	QSOX1
406	BRCA2
407	EVI2B
408	KCNK1
409	DTL
410	CDC42EP3
411	DACH2
412	ALPK2
413	TM7SF2
414	CTH
415	NEK2
416	NUSAP1
417	HMMR
418	MELK
419	VCAN
420	SLC25A29
421	DEPDC1
422	MFAP5
423	SCHIP1
424	EMP2
425	ACTN1
426	PXDN
427	KCTD15
428	CDCA2
429	DTL
430	CEP152
431	CDC2
432	DTYMK /// LOC727761
433	FYN
434	RHOBTB3
435	FN1
436	TGFB2
437	C8orf55
438	NR3C2
439	TINAGL1
440	ZNF608
441	PARVA
442	AFAP1L1
443	CFLAR
444	CGN
445	BLMH
446	RFC5
447	TMEM97
448	RFTN1
449	ALPP /// ALPPL2
450	TMEM54
451	LIMCH1
452	SORCS1
453	ARMC8
454	TMEM120B
455	MCAM
456	KIF14
457	PDXK
458	FAM80B
459	CDKN3
460	WDR51A
461	PVRL2
462	FRAS1
463	NT5DC3
464	CDC14B
465	FAM64A
466	FAM54A
467	GAS6
468	KDELR3
469	CDC42EP3
470	C9orf140
471	FAM72A /// FAM72B /// GCUD2
472	KIF20A
473	TELO2
474	PVRL2
475	FAM107B
476	C13orf3
477	C6orf173
478	MCM6
479	RNASEH2A
480	RASAL2
481	HMMR
482	IFNA7
483	BCL2L1
484	LOC152586
485	HMGB2
486	NALCN
487	CLCN5
488	TMEFF1
489	THSD4
490	ACAT2
491	TRIM15
492	PHF19
493	CCDC99
494	KIAA0101
495	PHGDH
496	TNNT3
497	TBC1D12
498	CDC42EP3
499	PLK4
500	CLIC5
501	RASAL2
502	C21orf23
503	ZNF273
504	TCTE3
505	FSCN1
506	MCM2
507	SPAG5
508	CPNE2
509	NUP210
510	C4orf27
511	C14orf65
512	C1orf118
513	LOC440338
514	SGOL2
515	PDK2
516	MKI67
517	RP13-15M17.2
518	FANCD2
519	TCF7L1
520	FAM80B
521	FAM80B
522	LOC727738
523	KLHDC1
524	RABEPK
525	CLEC4M
526	TMPO
527	THBS1
528	SPRED1
529	CR1
530	PTGER4
531	H2AFX
532	HES2
533	SLC25A15
534	CENPN
535	TGFB2
536	TPX2
537	SH2D5
538	CENPF
539	FGF2
540	QSER1
541	TXNDC11
542	NKX3-1
543	SIM2
544	FZD1
545	RFC3
546	OSBP2
547	SYDE2
548	KIF2C
549	BUB1B
550	LIFR
551	GNPTAB
552	PBK
553	SAMD4A
554	LOC647190
555	LOC202051
556	HMGA1
557	WDHD1
558	LOC283177
559	JAK2
560	DEPDC1
561	ATAD2
562	MLF1IP
563	C15orf50
564	ATAD2
565	ESRRG
566	SGK
567	STRA6
568	ESPL1
569	CCND1
570	PSG6
571	TGFB2
572	NEGR1
573	PLA2G4A
574	BUB1
575	GMPPB
576	FZD7
577	NDRG1
578	FAM110B
579	SFRS10
580	SDK1
581	HLA-DRB1
582	EGR1
583	GLIS2
584	SPC24
585	EMP2
586	PARVA
587	LRRC3B
588	LOC91431
589	AURKA
590	SPC25
591	KCTD15
592	ITPR1
593	MKI67
594	F3
595	OCC-1
596	PCOLCE2
597	TRMT5
598	BTBD14A
599	IL6ST
600	CKAP2L
601	ASPM
602	PSMD9
603	CDK2
604	RP1-27O5.1
605	PSG1
606	CDCA3
607	GPR107
608	C17orf69
609	PIN1
610	KRT18
611	RHOBTB3
612	DIS3L2
613	WTAP
614	HIST1H4C
615	FADS1
616	FBXO5
617	TEAD1
618	MSRB3
619	MCTP2
620	NIN
621	STC1
622	LTBP1
623	MYADM
624	SH2D4A
625	ATP8B1
626	FANCI
627	RHOBTB1
628	TTK
629	UBE2C
630	CPVL
631	SRrp35
632	CEP78
633	MCPH1
634	AURKB
635	OIP5
636	WHSC1
637	TMEM139
638	TMPO
639	ABCA8
640	ANKRD2
641	TROAP
642	DEPDC1
643	CHST3
644	DGKZ
645	CITED4
646	LIMCH1
647	WWC2
648	C9orf64
649	MGAT4A
650	MOBKL2B
651	ASPH
652	PSG3
653	SVEP1
654	PVRL2
655	CAPN6
656	MCAM
657	LOC646870
658	PTPN21
659	LOC728705
660	KLK2
661	FBN1
662	LOC731049 /// UBE2S
663	KIAA0286
664	PSG1
665	CHST3
666	TRAM2
667	H2AFX
668	CENPN
669	GPR126
670	PNMA2
671	NEIL3
672	MARCKS
673	CDC7
674	SFRP1
675	TMEPAI
676	FBN1
677	UGCGL2
678	RAPH1
679	KIAA0802
680	WDHD1
681	PLAC8
682	SPRY4
683	TIMM10
684	ST3GAL3
685	C6orf105
686	LOC643287
687	HABP4
688	SEC24A
689	SLC2A3
690	CCL20
691	BARD1
692	DHCR7
693	EGFLAM
694	EDG1
695	DUSP4
696	SPRED1
697	OR7E24
698	SHB
699	PDXK
700	SGOL2
701	KCTD14
702	SMARCA1
703	ACTR2
704	RASAL2
705	SLC25A25
706	PRR6
707	GCNT1
708	NF2
709	WWC1
710	PFTK1
711	FRY
712	ARSJ
713	LMNB1
714	KIAA0286
715	SH3TC1
716	NCAPD2
717	EHD1
718	RTN4R
719	DYRK2
720	KPNA2
721	LOC284952
722	GLI2
723	SLC7A11
724	FLJ42709
725	LY6E
726	ODC1
727	MCM7
728	MAP1B
729	CDK6
730	C1orf2
731	CDH2
732	GLS
733	SLC35B4
734	WNT5A
735	BLM
736	EGR1
737	FLJ14213
738	NUAK1
739	EPB41L2
740	CCR6
741	MAP2K3
742	FRY
743	ELAVL1
744	EMP2
745	LTBP2
746	C10orf35
747	C10orf93
748	DHX37
749	CDCA7
750	PRKACB
751	ZNF783
752	SOX13
753	LOC728285 /// LOC728934
754	ASTN2
755	SEC22C
756	RAD51L3
757	GJA7
758	KIF15
759	SLC10A2
760	DHCR7
761	LRRC14
762	CDCA8
763	DCC1
764	RNF207
765	MRPL12
766	HELLS
767	SLC1A4
768	HELLS
769	BTC
770	TCF19
771	SLC7A11
772	MAD2L1
773	AKAP10
774	MGC40499
775	MVD
776	WDR4
777	SLC37A4
778	TMEM56
779	PARVB
780	FAM83D
781	POLD1
782	MOSPD2
783	FAM3C
784	TTC9
785	SMC4
786	PSG9
787	PASK
788	COTL1
789	ZSCAN1
790	ACTN1
791	TUBB3
792	CENPK
793	NUSAP1
794	LAT2
795	MOBKL2B
796	BICC1
797	PCLKC
798	MDFIC
799	KRT7
800	GABRR1
801	CLU
802	EXTL3
803	PRIM2
804	AKAP6
805	SLC2A14 /// SLC2A3
806	THBS1
807	PHTF1
808	GATA3
809	TDRKH
810	C1orf106
811	LIMCH1
812	TPM2
813	MGLL
814	PTPRJ
815	CALU
816	RRBP1
817	DUSP4
818	LIFR
819	RAD54B
820	HMGB3
821	KIAA1333
822	KHDRBS3
823	IL6ST
824	IKZF4
825	FZD1
826	FZD5
827	DDEF1
828	RFC4
829	CCDC88A
830	EHD1
831	DLC1
832	LRRC8C
833	AMOTL2
834	SDPR
835	ARSD
836	CRY1
837	NASP
838	TGFB2
839	C18orf25
840	B4GALT4
841	FLNA
842	CYP2U1
843	RASSF7
844	ATG7
845	NR2F1
846	NDP
847	IL6ST
848	NEK2
849	C1orf144
850	C9orf32
851	CHST14
852	LIMCH1
853	ITPR1
854	HSPG2
855	CSRP1
856	CRSP7
857	AP4E1
858	SLC4A4
859	RNF150
860	ZEB1
861	CENPA
862	SUV39H1
863	FLJ16734
864	GNG11
865	SAMD1
866	ZNF398
867	ATAD2
868	ODZ3
869	ARL17P1
870	TEAD1
871	CCNF
872	IDH2
873	MLF1IP
874	C10orf110
875	PFTK1
876	INHA
877	FBXO5
878	PCNA
879	DNMT1
880	LOC153577
881	C9orf40
882	TMEM48
883	TRIB1
884	TICAM2
885	PVRL2
886	C1orf201
887	SMC4
888	CST6
889	BET1L
890	TAL1
891	TRIM42
892	SYNJ2
893	LOC284100
894	PHTF1
895	GKAP1
896	KIF11
897	KRT7
898	GRAMD3
899	EXOSC9
900	ARMCX4
901	ASB14
902	FN1
903	TROAP
904	GPR161
905	MOBKL2B
906	CDC2
907	MAD2L1
908	SLFN13
909	KDELR3
910	NSD1
911	MITF
912	SIRT6
913	MPHOSPH1
914	HMGCLL1
915	CREB3L2
916	THEX1
917	HEXB
918	GRK5
919	SPAG1
920	SSX2IP
921	LOC390861
922	IGF2BP2
923	ST3GAL3
924	RNF182
925	TMEM2
926	KDELR3
927	hCG_2024094
928	RHOBTB3
929	WDR18
930	FBXO4
931	CKS2
932	TRAM2
933	GTSE1
934	FZD2
935	PIAS2
936	PHTF1
937	C1orf19
938	PSIP1
939	OBSL1
940	PARVA
941	ELOVL6
942	GGH
943	BIRC5
944	C19orf55
945	RAB23
946	RBM28
947	MOBKL2B
948	PDE5A
949	TMEM166
950	LOC283871
951	NTN4
952	DNAJA5
953	FEN1
954	SFXN2
955	ALCAM
956	WNT10A
957	IVD
958	SLC45A3
959	PRUNE2
960	IDI1
961	ANXA9
962	NMNAT2
963	LOC144874
964	KIAA0355
965	SOX13
966	CENPJ
967	CDCA7L
968	ARHGEF17
969	COL1A1
970	SH3TC2
971	FLJ42709
972	BIN1
973	DKFZP761M1511
974	CLN8
975	WDR62
976	KCNK1
977	NRCAM
978	PSG4
979	RNF167
980	GAS2L3
981	ACOT7
982	ELOVL5
983	TRIP13
984	AGPAT3
985	CCNE2
986	PGAP1
987	AMIGO2
988	SETD3
989	EHD1
990	ZNF738
991	TMSL8
992	NEURL
993	STC1
994	FAM92A1
995	DMD
996	ZNF626
997	GRK6
998	KIAA0888
999	PROS1
1000	DDX39
1001	GALNT14
1002	SHB
1003	CCND1
1004	MCM3
1005	PRR6
1006	STC2
1007	MID1
1008	LOC131185 /// RAD23B
1009	LOX
1010	CEP164
1011	MAGED1
1012	LYN
1013	EXT1
1014	TRAF7
1015	WEE1
1016	FSTL3
1017	KIAA1524
1018	LOC144874
1019	DIP2C
1020	ZNF672
1021	SQLE
1022	PLOD2
1023	MPP5
1024	PENK
1025	NACA3P /// NACAP1
1026	SDPR
1027	ANKFN1
1028	PTRF
1029	SLC16A6
1030	FTO
1031	IFRD2
1032	FLVCR1
1033	PANX2
1034	RAPH1
1035	PEAR1
1036	FN1
1037	PLUNC
1038	MACF1
1039	MST101
1040	PSRC1
1041	SLC20A1
1042	TBC1D1
1043	CCRN4L
1044	C1orf159
1045	SYDE1
1046	AKAP12
1047	MID1
1048	HCK
1049	ATP1B1
1050	ALCAM
1051	CENPL
1052	PRDX2
1053	HMBS
1054	WDR61
1055	C13orf34
1056	CMTM7
1057	TMEM160
1058	PKP4
1059	SSBP1
1060	ZNF496
1061	LIMA1
1062	NT5E
1063	CDT1
1064	GPR64
1065	UBE2T
1066	C10orf47
1067	BCL10
1068	CA8
1069	FLRT2
1070	GLMN
1071	SEMA5A
1072	CCDC21
1073	PVR
1074	TAP2
1075	C21orf45
1076	GATA3
1077	CD302
1078	PHLDA1
1079	NFYB
1080	TPTE
1081	LOC731059 /// MSTO1
1082	SH3RF1
1083	WNT5A
1084	AKT3
1085	C15orf23
1086	PSG6
1087	GALNT3
1088	SHC4
1089	MALT1
1090	KRT8
1091	CCDC80
1092	GATA3
1093	PHYHIPL
1094	CAMK2N1
1095	EXOC7
1096	NT5E
1097	TOP3B
1098	RAPH1
1099	MNS1
1100	H2AFZ
1101	RFC5
1102	ING3
1103	GLS2
1104	PKP4
1105	CLSPN
1106	GLT25D1
1107	KRTAP4-8
1108	TSPAN3
1109	LOX
1110	CENPE
1111	LMNB2
1112	BIN1
1113	PRKACB
1114	TMPO
1115	COTL1
1116	RAD1
1117	IL6ST
1118	ITGB5
1119	MCF2
1120	KIAA0265
1121	FN1
1122	C6orf125
1123	DUSP1
1124	MGLL
1125	DDEF1
1126	OBFC2A
1127	ZFYVE9
1128	CENPN
1129	RP4-662A9.2
1130	STC2
1131	TIMELESS
1132	PKP4
1133	C1orf61
1134	ZNF655
1135	UBE2J1
1136	TMEM48
1137	CDT1
1138	C10orf125
1139	OBFC2A
1140	ST3GAL6
1141	CXADR
1142	SAMHD1
1143	SORBS3
1144	CTPS
1145	ID4
1146	GMNN
1147	PARD3
1148	PARD3
1149	FOXRED1
1150	ULK4
1151	ASPHD2
1152	ATP1B1
1153	PIF1
1154	CD1D
1155	RP11-145H9.1
1156	CDC2L1 /// CDC2L2
1157	HMGA2
1158	LIG1
1159	SCLY
1160	FZD7
1161	SNX24
1162	TEAD4
1163	LIMA1
1164	AFP
1165	FAM122B
1166	WFS1
1167	LOC283713
1168	C1orf79
1169	PTTG3
1170	LOC197322
1171	MPP5
1172	SGEF
1173	STIL
1174	FXYD5
1175	SNX5
1176	SRGAP2P1
1177	HBB
1178	RAPH1
1179	USP13
1180	SPTLC2
1181	M-RIP
1182	CLDN18
1183	TYRO3
1184	CLN6
1185	HYOU1
1186	LMNA
1187	GPR108
1188	C11orf82
1189	BRAP
1190	FANCG
1191	MED16
1192	SCAMP4
1193	CHD6
1194	COL12A1
1195	LOC641977
1196	C11orf75
1197	DENND4B
1198	JPH1
1199	CHEK1
1200	PRR11
1201	MC1R /// TUBB3
1202	HSP90B1
1203	RAD18
1204	GSTM5
1205	NFE2L3
1206	SPATA6
1207	FLJ11151
1208	DDEFL1
1209	TUBG1
1210	B4GALT6
1211	FAM130A1
1212	POLE2
1213	GANC
1214	ILVBL
1215	USP1
1216	CRIM1
1217	NUDT15
1218	SLC1A3
1219	SFRS2IP
1220	LOC646430
1221	MRPL43
1222	ATP8B3
1223	ECT2
1224	ARHGAP30
1225	NADSYN1
1226	ACSL3
1227	CALU
1228	CRELD1
1229	NAT11
1230	ZNF680
1231	BAIAP2L1
1232	C8orf30A
1233	ACYP1
1234	PCAF
1235	PAPPA
1236	SEC61B
1237	MGC17403
1238	CALU
1239	KIAA1333
1240	CSE1L
1241	GCAT
1242	FKSG30
1243	MND1
1244	CDC25A
1245	C1orf19
1246	LONRF3
1247	CIT
1248	LARP7
1249	USP1
1250	SAE1
1251	KIAA0040
1252	MSRB3
1253	SNRPB
1254	RACGAP1
1255	SLC7A6
1256	C12orf31
1257	GLS
1258	BRPF3
1259	ACSL3
1260	LOC730390 /// SMA4
1261	FBN1
1262	RBM12
1263	HS3ST3B1
1264	ASPH
1265	HYI
1266	PHF19
1267	DBF4
1268	CTA-126B4.3
1269	LOC442271
1270	PDGFRL
1271	MET
1272	NOS1AP
1273	LIFR
1274	TCOF1
1275	TMEM47
1276	ZBED4
1277	PTGDR
1278	DUT
1279	PTPN1
1280	FIGNL1
1281	WDR4
1282	ZDHHC18
1283	PPIL5
1284	PATZ1
1285	IRAK3
1286	LOC151162
1287	LOC729137
1288	B3GALNT1
1289	ASPH
1290	DDX27
1291	SPTLC2
1292	SNRPB
1293	ELL2
1294	RNH1
1295	UNQ338
1296	UGT8
1297	PCTK1
1298	UGCG
1299	FAM80B
1300	PARP16
1301	IQGAP3
1302	LOC201725
1303	MYADM
1304	HRBL
1305	HMGN2
1306	KLK3
1307	SMC2
1308	BAIAP2L1
1309	DKFZp313A2432
1310	GPR92
1311	ZYX
1312	SSX2IP
1313	PDLIM7
1314	FRMD6
1315	C9orf86
1316	SLC4A10
1317	PPP2R2C
1318	CEP78
1319	MYPN
1320	CTA-126B4.3
1321	SEC61A2
1322	GPR161
1323	ADM
1324	SSR3
1325	TNFAIP8L1
1326	MAN1A1
1327	NAV1
1328	MYL9
1329	RTN1
1330	SLC46A1
1331	RIMS3
1332	DAP
1333	B4GALT5
1334	CENPH
1335	GNAQ
1336	CCDC124
1337	CITED2
1338	GNAQ
1339	USP5
1340	HSD17B6
1341	TAZ
1342	BAK1
1343	MRS2L
1344	CDH11
1345	SGCD
1346	RNF41
1347	MGC46336
1348	PPAPDC1B
1349	NLK
1350	DAAM1
1351	CAP2
1352	MYO1C
1353	SPECC1L
1354	MED8
1355	GTF2H2
1356	FLJ42709
1357	CLU
1358	LOC732233 /// SFXN1
1359	LRCH4
1360	MICB
1361	STAMBPL1
1362	AASS
1363	CYB5B
1364	IDI1
1365	CHEK1
1366	TACSTD1
1367	FAM111A
1368	POLR2A
1369	FLJ90086
1370	LOC92497
1371	RCCD1
1372	RGNEF
1373	WDR5B
1374	PARD6A
1375	GYS1
1376	FASTKD2
1377	NF2
1378	NPAL3
1379	FAM3C
1380	C1orf69
1381	TCEAL3
1382	ABCC9
1383	CENTG3
1384	ZNRF3
1385	CAMK2N1
1386	KIAA1161
1387	MAP2K3
1388	FN1
1389	DHFR /// LOC643509
1390	EHD4
1391	RBM10
1392	FUT8
1393	BCAP29
1394	GTSE1
1395	CALM1
1396	CCDC88A
1397	CCDC49
1398	C10orf6
1399	GK2
1400	BPGM
1401	PXMP2
1402	ZFP36L2
1403	MRPS34
1404	SNX24
1405	USP37
1406	NAP1L5
1407	SCAPER
1408	C14orf145
1409	PCSK6
1410	TUBA4A
1411	HOXA1
1412	MAN2A2
1413	GADD45B
1414	EFEMP1
1415	UBE2J1
1416	ADAMTS17
1417	C1orf75
1418	FUT10
1419	INSIG1
1420	IL6ST
1421	DCK
1422	TREX2 /// UCHL5IP
1423	MED22
1424	PRMT5
1425	ARHGEF7
1426	C1orf144
1427	TIP39
1428	USP39
1429	LDLRAP1
1430	ATXN1
1431	PLK4
1432	EPOR
1433	PTPLAD1
1434	TEAD1
1435	LYPLA3
1436	GTSE1
1437	ERBB2
1438	CETN3
1439	LOC338653
1440	MPEG1
1441	MT1F
1442	KIAA1333
1443	RP11-125A7.3
1444	ABBA-1
1445	PDXK
1446	FLJ10241
1447	BACE1
1448	EZH1
1449	OPN3
1450	MAN2A1
1451	C13orf15
1452	DYRK3
1453	RRM1
1454	C9orf40
1455	TWSG1
1456	NARS2
1457	PELO
1458	DOCK5
1459	NFYB
1460	LOC400655
1461	RCAN1
1462	TMEM173
1463	NPAL3
1464	C14orf82
1465	FEN1
1466	NLK
1467	DPH2
1468	ACY1L2
1469	ADCY6
1470	CHML
1471	TMEM127
1472	ASPHD2
1473	GTPBP6
1474	GTSE1
1475	ARMC8
1476	PRICKLE1
1477	FAM80B
1478	SHMT2
1479	ZNF107
1480	F12
1481	CTNNAL1
1482	CCNB2
1483	CCBL1
1484	SSR3
1485	HUS1
1486	CDK6
1487	OGFOD2
1488	IVNS1ABP
1489	TUBB6
1490	COQ7
1491	NHSL1
1492	WDR66
1493	DPF3
1494	TFDP1
1495	LPIN2
1496	DDEF1
1497	TXNDC5
1498	CCDC97
1499	WDR34
1500	SEMA4F
1501	RPL22L1
1502	PAPPA
1503	UBE2D4
1504	FDPS
1505	NUP62
1506	AFG3L2
1507	QSER1
1508	NAT11
1509	KIAA1432
1510	PA2G4
1511	hCG_2023776 /// HNRNPA1 /// HNRPA1L-2 /// HNRPA1P4 /// LOC120364 /// LOC344741 /// LOC391670 /// LOC400769 /// LOC402112 /// LOC440125 /// LOC642817 /// LOC644037 /// LOC645001 /// LOC645347 /// LOC645691 /// LOC648210 /// LOC728170 /// LOC728643 /// LOC728732 /// LOC729102 /// LOC729366 /// LOC730246 /// LOC731363 /// LOC732014 /// RP11-78J21.1
1512	C20orf27
1513	KLHL7
1514	MAN1A2
1515	C9orf91
1516	RBBP7
1517	STK10
1518	C14orf139
1519	ABHD2
1520	DDX11
1521	TNS1
1522	PRKCDBP
1523	SLC25A37
1524	GNPTAB
1525	KDELR2
1526	TPM1
1527	TRAF4
1528	METT5D1
1529	ILK
1530	CMTM7
1531	RPL39L
1532	GTF3C5
1533	KDELR1
1534	C10orf85
1535	MEGF6
1536	PRKD1
1537	ChGn
1538	TUBB2A
1539	GPSM1
1540	EGFR
1541	DHFR
1542	CDK2
1543	ZAK
1544	NDE1
1545	AAAS
1546	NAP1L5
1547	TMEM55B
1548	C1orf52
1549	SPCS3
1550	DFFA
1551	RFT1
1552	C1orf19
1553	CENPJ
1554	CDKN2C
1555	TPD52
1556	PPARA
1557	RFPL1 /// RFPL2 /// RFPL3
1558	CHST13
1559	SORBS3
1560	CTH
1561	MAST2
1562	MMEL1
1563	RAD51C
1564	USP28
1565	AK2
1566	C11orf44
1567	NIN
