# Supplementary material for: Cbx7 is epigenetically silenced in glioblastoma and inhibits cell migration by targeting YAP/TAZ-dependent transcription
Source: Sci Rep. 2016 Jun 13;6:27753. doi: 10.1038/srep27753 (PMC4904208; doi:10.1038/srep27753)
Supplement: Supplementary table ST6 [file srep27753-s7.xlsx]

## Sheet: Set A
Supplementary table ST6: List of Cbx7 regulated genes figuring in the core enrichment of the YAP/TAZ/TEAD target gene set.
	RNA-seq Cbx7						TCGA GBM Agilent
S.no	Gene	Avg_U373_VC	Avg_U373_C7	log2(fold_change)	p_value	q_value	AvgGBM	AvgNormal	log2Diff_Avg(GBM-Normal)	p-value	adj. p (Benjamini/Hochberg)
1	ANKRD1	2.74827	0.895246	-1.61817	5e-05	0.000742105	0.335376	0	0.335376	0.349684	0.418128
2	EDN1	6.25137	3.19523	-0.968252	5e-05	0.000742105	-0.530148	0	-0.530148	0.196745	0.25269
3	CTGF	27.9321	14.7779	-0.918482	5e-05	0.000742105	0.741661	0	0.741661	0.00235186	0.0047539
4	CYR61	267.377	158.867	-0.751055	5e-05	0.000742105	1.32182	3e-10	1.32182	0.000185	0.000484
5	AMOTL2	34.2546	21.7184	-0.657377	5e-05	0.000742105	-0.720596	0	-0.720596	0.00633868	0.0116494
6	TNFRSF12A	83.3382	56.7991	-0.553108	5e-05	0.000742105	2.44409	0	2.44409	2.28e-07	2.3e-06
7	HNRNPM	82.2584	56.2527	-0.54824	5e-05	0.000742105	NA	NA	NA	NA	NA
8	ANXA3	38.4389	26.9718	-0.511113	5e-05	0.000742105	-2.40676	-9.71445e-18	-2.40676	5.39e-07	3.79e-06	TCGA GBM Agilent
9	METTL8	6.50321	4.61732	-0.494096	0.00605	0.0443237	0.927132	0	0.927132	2.55e-07	2.44e-06
10	GPATCH4	15.3922	11.3683	-0.437181	0.0006	0.00667175	-0.43884	0	-0.43884	8.48e-05	0.000242
11	TEAD4	7.31755	5.40724	-0.436469	0.00125	0.0122104	1.04076	0	1.04076	6.37e-05	0.000189
12	CDC42EP3	20.6381	15.3003	-0.431749	5e-05	0.000742105	-0.39844	0	-0.39844	0.0294275	0.0466764
13	MYC	41.0446	30.6121	-0.423092	5e-05	0.000742105	1.20339	-1e-10	1.20339	1.03e-06	5.94e-06
14	ERCC6L	4.50705	3.42868	-0.394534	5e-05	0.000742105	1.82307	0	1.82307	1.22e-07	1.9e-06
15	CDC6	22.8911	17.636	-0.376261	5e-05	0.000742105	1.37023	0	1.37023	9.32e-07	5.53e-06
16	ODC1	53.2329	41.4774	-0.359993	5e-05	0.000742105	1.1577	-3e-10	1.1577	1.37e-06	7.43e-06
17	ENC1	12.2007	9.52422	-0.357293	0.0001	0.00141232	-3.85631	3e-10	-3.85631	6.1e-08	1.9e-06
18	MRRF	15.5579	12.1876	-0.352232	0.00045	0.0052695	0.501696	0	0.501696	1.45e-05	5.17e-05
19	NMT2	14.5561	11.4092	-0.351427	5e-05	0.000742105	-1.44941	0	-1.44941	2.04e-07	2.18e-06
20	NCL	172.532	135.674	-0.346725	5e-05	0.000742105	0.171039	4e-10	0.171039	0.142811	0.190779
21	ACAT2	31.4787	24.9467	-0.335524	5e-05	0.000742105	NA	NA	NA	NA	NA
22	PAK1IP1	17.2577	13.8491	-0.317449	5e-05	0.000742105	0.335163	0	0.335163	0.00163855	0.00342436
23	RCC1	62.1362	50.6233	-0.295631	0.00035	0.00422505	0.261303	3e-10	0.261303	0.00958917	0.0169517
24	BTBD10	29.498	24.0951	-0.291881	5e-05	0.000742105	-1.2849	0	-1.2849	8.73e-08	1.9e-06
25	PABPC4	62.1859	51.1526	-0.28178	0.0008	0.0084066	0.458078	0	0.458078	0.0146309	0.0248224
26	NFKB1	9.27343	7.63944	-0.279637	0.00015	0.00201586	0.687041	-4e-10	0.687041	2.05e-06	1.02e-05
27	TROAP	38.1521	31.4461	-0.278881	5e-05	0.000742105	0.671162	0	0.671162	7.65e-05	0.000221
28	EXOSC2	34.5155	28.5409	-0.274211	5e-05	0.000742105	-0.379805	0	-0.379805	0.000381	0.000924
29	MCM7	97.9338	81.0015	-0.273857	5e-05	0.000742105	0.9578	0	0.9578	4.86e-07	3.54e-06
30	LAYN	135.794	112.536	-0.271043	5e-05	0.000742105	0.519141	0	0.519141	0.0236311	0.0382313
31	RND3	33.2139	27.6353	-0.265272	5e-05	0.000742105	0.941525	5.55112e-18	0.941525	0.000719	0.00164199
32	NUP85	39.5669	33.0154	-0.261152	0.00495	0.0380473	0.28747	0	0.28747	0.00191292	0.00394546
33	SRSF2	148.135	123.708	-0.259972	5e-05	0.000742105	NA	NA	NA	NA	NA
34	SAMD4A	20.0228	16.7232	-0.259789	5e-05	0.000742105	0.756603	-1e-10	0.756603	4.57e-05	0.000141
35	NASP	102.351	85.6425	-0.257126	5e-05	0.000742105	1.23344	-1e-10	1.23344	1.11e-06	6.31e-06
36	AIMP2	45.2742	38.0644	-0.250248	0.0012	0.0118159	NA	NA	NA	NA	NA
37	KIF18B	8.90294	7.48704	-0.249887	5e-05	0.000742105	NA	NA	NA	NA	NA
38	GNL3	55.491	46.6664	-0.249872	5e-05	0.000742105	0.289135	0	0.289135	0.00601799	0.0111231
39	MTHFD1	65.3791	55.0581	-0.247873	5e-05	0.000742105	0.602005	0	0.602005	4.19e-05	0.000131
40	TRMT1	23.2936	19.6531	-0.245181	0.00075	0.00797866	-0.157884	0	-0.157884	0.0550127	0.0818026
41	MCM3	117.578	99.7464	-0.237277	5e-05	0.000742105	1.12586	0	1.12586	2.37e-07	2.35e-06
42	PRMT5	59.0708	50.1639	-0.235796	0.0002	0.00258288	0.409361	3.46945e-18	0.409361	0.00135548	0.00288869
43	TK1	59.4883	50.5944	-0.233629	5e-05	0.000742105	1.52901	4e-10	1.52901	2.04e-07	2.18e-06
44	DIAPH3	7.46455	6.35243	-0.232748	0.00075	0.00797866	0.911054	0	0.911054	5.54e-06	2.29e-05
45	WWC2	8.57278	7.31152	-0.229592	0.0024	0.0209355	-0.1898	0	-0.1898	0.0843052	0.119819
46	PSMG1	107.762	92.0698	-0.227047	5e-05	0.000742105	NA	NA	NA	NA	NA
47	SF3B3	174.224	148.896	-0.226644	5e-05	0.000742105	0.0550053	-1e-10	0.0550053	0.479804	0.547513
48	GEMIN4	10.0149	8.56125	-0.226249	0.00015	0.00201586	0.598101	4e-10	0.598101	2.25e-06	1.1e-05
49	EIF3J	28.25	24.1587	-0.225711	0.00695	0.0493006	-0.0285704	2.77556e-18	-0.0285704	0.972005	0.978763
50	TUBB	548.4	469.199	-0.225029	5e-05	0.000742105	0.428974	3e-10	0.428974	0.00304604	0.00600179
51	DDAH1	41.0993	35.1669	-0.224897	5e-05	0.000742105	-1.21579	-1e-10	-1.21579	5.78e-07	3.96e-06
52	IRAK1	60.4526	51.9051	-0.219927	5e-05	0.000742105	0.681586	0	0.681586	2.41e-06	1.15e-05
53	AKAP12	70.6506	60.8821	-0.214685	5e-05	0.000742105	-0.467023	-4e-10	-0.467023	0.134471	0.180981
54	EFTUD2	73.2978	63.2621	-0.212429	0.0005	0.00574933	0.335239	1.249e-17	0.335239	0.00956283	0.0169101
55	NOP14	11.0487	9.54011	-0.211795	0.0002	0.00258288	NA	NA	NA	NA	NA
56	CDCA4	21.0052	18.1952	-0.20719	5e-05	0.000742105	1.44648	0	1.44648	1.19e-07	1.9e-06
57	THOC6	27.4646	23.9569	-0.19713	0.0039	0.0312472	0.739261	0	0.739261	5.06e-06	2.13e-05
58	ARSJ	12.6652	11.0691	-0.194333	0.00025	0.00315055	1.94006	0	1.94006	8.15e-05	0.000234
59	NOL10	15.2918	13.3738	-0.193351	0.0003	0.00369142	0.427073	-3e-10	0.427073	0.000719	0.00164199
60	CCDC85C	33.5457	29.3568	-0.192434	5e-05	0.000742105	NA	NA	NA	NA	NA
61	CORO1C	73.0915	63.9938	-0.191771	5e-05	0.000742105	0.94679	0	0.94679	6.37e-07	4.22e-06
62	FTSJ2	36.4369	31.9591	-0.189175	5e-05	0.000742105	0.630118	0	0.630118	2.16e-05	7.33e-05
63	EIF3D	83.9156	73.9406	-0.182572	5e-05	0.000742105	0.281539	-3e-10	0.281539	0.00248097	0.00499221
64	SEH1L	18.3662	16.2193	-0.179342	0.0026	0.0223291	-0.217803	-1e-10	-0.217803	0.0232826	0.0377326
65	SF3A3	38.0835	33.6757	-0.177459	0.0001	0.00141232	0.303519	0	0.303519	0.00103168	0.00225861
66	MTA2	50.5587	44.7072	-0.17745	5e-05	0.000742105	0.593498	0	0.593498	5.16e-05	0.000157
67	KIF23	34.1702	30.216	-0.177425	0.0023	0.0202066	2.17269	0	2.17269	1.06e-07	1.9e-06
68	SET	121.635	107.636	-0.176392	5e-05	0.000742105	0.264172	-4e-10	0.264172	0.0199349	0.0327995
69	KIAA1524	22.9621	20.3251	-0.175996	5e-05	0.000742105	0.272471	1.31839e-17	0.272471	0.0441488	0.0672021
70	F3	230.647	204.27	-0.175206	5e-05	0.000742105	0.908692	0	0.908692	0.00784683	0.0141481
71	HAT1	64.6605	57.4244	-0.17122	5e-05	0.000742105	1.47176	3e-10	1.47176	8.11e-08	1.9e-06
72	PPME1	22.918	20.3705	-0.169995	0.0019	0.0173481	-1.18802	0	-1.18802	1.77e-07	2.05e-06
73	RPL27A	235.847	209.71	-0.16946	0.0007	0.00755895	0.676952	0	0.676952	1.52e-05	5.41e-05
74	KIF20B	5.34873	4.76578	-0.166483	0.00515	0.03913	NA	NA	NA	NA	NA
75	MRPL52	125.548	111.876	-0.166332	0.00485	0.0373957	0.194856	-4e-10	0.194856	0.193475	0.248958
