# Supplementary material for: Cbx7 is epigenetically silenced in glioblastoma and inhibits cell migration by targeting YAP/TAZ-dependent transcription
Source: Sci Rep. 2016 Jun 13;6:27753. doi: 10.1038/srep27753 (PMC4904208; doi:10.1038/srep27753)
Supplement: Supplementary table ST8 [file srep27753-s9.xlsx]

## Sheet: Set C
Supplementary table ST8: List of Cbx7 regulated genes figuring in the core enrichment of the YAP upregulated gene set.
	RNA-seq Cbx7						TCGA GBM Agilent
S.no	Gene	Avg_U373_VC	Avg_U373_C7	log2(fold_change)	p_value	q_value	AvgGBM	AvgNormal	log2Diff_Avg(GBM-Normal)	p-value	adj. p (Benjamini/Hochberg)
1	ANKRD1	2.74827	0.895246	-1.61817	5e-05	0.000742105	0.335376	0	0.335376	0.349684	0.418128
2	INHBA	0.620149	0.218473	-1.50516	0.0001	0.00141232	-0.0317217	0	-0.0317217	0.789836	0.830391
3	WEE1	53.3171	20.3054	-1.39274	5e-05	0.000742105	3.00267	0	3.00267	6.43e-08	1.9e-06
4	CTGF	27.9321	14.7779	-0.918482	5e-05	0.000742105	0.741661	0	0.741661	0.00235186	0.0047539
5	CYR61	267.377	158.867	-0.751055	5e-05	0.000742105	1.32182	3e-10	1.32182	0.000185	0.000484
6	KRT4	8.21296	4.91314	-0.741256	5e-05	0.000742105	-0.0650444	-3e-10	-0.0650444	0.267119	0.330862
7	CCND1	21.6657	12.9906	-0.737943	5e-05	0.000742105	0.304988	0	0.304988	0.193475	0.248958
8	AMOTL2	34.2546	21.7184	-0.657377	5e-05	0.000742105	-0.720596	0	-0.720596	0.00633868	0.0116494
9	KRT80	35.1393	22.7748	-0.625645	5e-05	0.000742105	-0.278071	0	-0.278071	0.242976	0.304152
10	SDPR	10.2357	6.70636	-0.610011	5e-05	0.000742105	-1.32483	0	-1.32483	0.00227882	0.00462672
11	FAM111B	7.95653	5.41427	-0.555373	5e-05	0.000742105	2.20913	0	2.20913	1.64e-07	2e-06
12	TPM1	97.3625	66.2632	-0.555158	5e-05	0.000742105	-0.109027	1e-10	-0.109027	0.298556	0.364604
13	NF2	19.5201	13.6746	-0.513461	5e-05	0.000742105	-0.174754	-3e-10	-0.174754	0.283392	0.34845
14	CCNE2	8.44397	6.09722	-0.469771	5e-05	0.000742105	1.38804	0	1.38804	9.41e-06	3.58e-05
15	PHLDA1	22.7391	16.6945	-0.445801	5e-05	0.000742105	1.69037	0	1.69037	1.98e-07	2.16e-06
16	TEAD4	7.31755	5.40724	-0.436469	0.00125	0.0122104	1.04076	0	1.04076	6.37e-05	0.000189
17	CDC42EP3	20.6381	15.3003	-0.431749	5e-05	0.000742105	-0.39844	0	-0.39844	0.0294275	0.0466764
18	CCNB1	141.012	104.717	-0.429324	5e-05	0.000742105	1.81075	-3.46945e-18	1.81075	5.5e-07	3.83e-06
19	GLDC	12.521	9.32233	-0.42559	0.0029	0.0244418	0.620832	-3.46945e-18	0.620832	0.000836	0.0018764
20	BCL2L1	88.8185	66.5505	-0.416411	5e-05	0.000742105	0.101497	3e-10	0.101497	0.304324	0.370733
21	CAP2	23.4723	17.691	-0.407942	5e-05	0.000742105	-2.9278	0	-2.9278	6.5e-08	1.9e-06
22	TUBA4A	71.5815	54.1374	-0.402961	5e-05	0.000742105	-1.74615	-3e-10	-1.74615	6.78e-08	1.9e-06
23	EHD4	13.8196	10.4692	-0.400565	5e-05	0.000742105	1.34766	0	1.34766	2.94e-07	2.62e-06
24	USP13	8.2552	6.25824	-0.399547	5e-05	0.000742105	-0.152864	0	-0.152864	0.174995	0.227794
25	ERCC6L	4.50705	3.42868	-0.394534	5e-05	0.000742105	1.82307	0	1.82307	1.22e-07	1.9e-06
26	CITED2	25.377	19.415	-0.386349	5e-05	0.000742105	0.0296654	-4e-10	0.0296654	0.9154	0.933692
27	CDC20	69.6652	53.362	-0.384626	5e-05	0.000742105	1.44507	4e-10	1.44507	2.79e-07	2.56e-06
28	PRSS23	17.93	13.7407	-0.383919	0.0062	0.0451917	1.08468	4e-10	1.08468	6.47e-05	0.000192
29	CDC6	22.8911	17.636	-0.376261	5e-05	0.000742105	1.37023	0	1.37023	9.32e-07	5.53e-06
30	PEG10	171.325	132.172	-0.37432	5e-05	0.000742105	-0.428225	0	-0.428225	0.162665	0.214059
31	POLQ	8.57006	6.65898	-0.364004	5e-05	0.000742105	1.02762	3.05311e-17	1.02762	6.57e-05	0.000194
32	C19orf55	11.8961	9.26741	-0.360253	0.0002	0.00258288	0.149243	1e-10	0.149243	0.0386694	0.0597034
33	ODC1	53.2329	41.4774	-0.359993	5e-05	0.000742105	1.1577	-3e-10	1.1577	1.37e-06	7.43e-06
34	PCNA	185.045	144.683	-0.35498	5e-05	0.000742105	1.83655	-1e-10	1.83655	9.2e-08	1.9e-06
35	SH3RF1	8.79338	6.89141	-0.351618	5e-05	0.000742105	-0.783168	0	-0.783168	1.35e-05	4.88e-05
36	VCAN	41.8694	32.9487	-0.345676	5e-05	0.000742105	2.20894	0	2.20894	1.26e-07	1.9e-06
37	TSPAN15	18.8698	14.861	-0.344551	5e-05	0.000742105	0.386151	-2e-10	0.386151	0.115816	0.158801
38	ACAT2	31.4787	24.9467	-0.335524	5e-05	0.000742105	NA	NA	NA	NA	NA
39	ADM	66.7255	52.906	-0.334808	5e-05	0.000742105	2.0449	-2e-10	2.0449	0.000154	0.000412
40	VLDLR	31.4987	25.0406	-0.33102	5e-05	0.000742105	-0.417447	0	-0.417447	0.125807	0.170675
41	MYBL2	59.829	47.6529	-0.328282	5e-05	0.000742105	1.06693	4e-10	1.06693	1.73e-06	8.94e-06
42	TUFT1	17.11	13.6302	-0.328028	5e-05	0.000742105	-0.724636	4e-10	-0.724636	1.8e-06	9.19e-06
43	COTL1	226.955	181.64	-0.321322	5e-05	0.000742105	1.0151	3e-10	1.0151	1.65e-06	8.63e-06
44	LMNB1	60.4106	48.4082	-0.319549	5e-05	0.000742105	1.74709	3.1225e-18	1.74709	6.69e-06	2.68e-05
45	NT5E	7.99823	6.41443	-0.318358	5e-05	0.000742105	0.574235	-2e-10	0.574235	0.0106705	0.0186631
46	GLS	92.0176	73.8535	-0.317245	5e-05	0.000742105	-2.14645	2.60209e-18	-2.14645	6.5e-08	1.9e-06
47	KIF15	11.962	9.73016	-0.297926	0.00245	0.0212638	3.09852	0	3.09852	6.71e-08	1.9e-06
48	MET	40.049	32.6881	-0.293	5e-05	0.000742105	-0.787975	2e-10	-0.787975	0.000493	0.00116689
49	NCAPH	14.7347	12.0698	-0.287812	0.0031	0.0258865	1.24518	-3e-10	1.24518	9.78e-07	5.74e-06
50	HELLS	26.7896	22.0737	-0.27934	5e-05	0.000742105	1.46347	0	1.46347	1.05e-07	1.9e-06
51	ARHGAP29	29.1883	24.0528	-0.279184	5e-05	0.000742105	0.0277583	0	0.0277583	0.990919	0.992479
52	TROAP	38.1521	31.4461	-0.278881	5e-05	0.000742105	0.671162	0	0.671162	7.65e-05	0.000221
53	ZWINT	42.3205	34.9936	-0.274263	5e-05	0.000742105	1.33486	0	1.33486	2.65e-07	2.49e-06
54	MCM7	97.9338	81.0015	-0.273857	5e-05	0.000742105	0.9578	0	0.9578	4.86e-07	3.54e-06
55	NTN4	56.8316	47.0754	-0.271719	5e-05	0.000742105	-1.87519	0	-1.87519	5.39e-06	2.24e-05
56	KIF20A	32.9731	27.44	-0.265009	5e-05	0.000742105	1.96418	0	1.96418	1.44e-07	1.94e-06
57	SAMD4A	20.0228	16.7232	-0.259789	5e-05	0.000742105	0.756603	-1e-10	0.756603	4.57e-05	0.000141
58	TTC9	9.00426	7.52613	-0.258698	5e-05	0.000742105	-1.7133	1e-10	-1.7133	1.45e-07	1.94e-06
59	ANLN	40.0411	33.482	-0.258096	5e-05	0.000742105	-0.70757	0	-0.70757	0.00462343	0.00875166
60	NASP	102.351	85.6425	-0.257126	5e-05	0.000742105	1.23344	-1e-10	1.23344	1.11e-06	6.31e-06
61	CDKN3	97.9104	81.9559	-0.256615	5e-05	0.000742105	1.398	0	1.398	9.49e-06	3.6e-05
62	COL4A4	4.89459	4.09827	-0.256173	5e-05	0.000742105	0.429165	-1e-10	0.429165	0.201055	0.25752
63	ASF1B	41.1504	34.4863	-0.254883	5e-05	0.000742105	0.967661	0	0.967661	5.74e-06	2.36e-05
64	STMN1	416.593	349.203	-0.254571	5e-05	0.000742105	-1.58652	2e-10	-1.58652	4.84e-07	3.53e-06
65	MFAP5	390.296	327.502	-0.253065	5e-05	0.000742105	0.430808	4e-10	0.430808	0.198726	0.25494
66	DFFA	31.8237	26.7093	-0.25276	5e-05	0.000742105	0.162917	3.1225e-18	0.162917	0.0761197	0.109354
67	CDCA2	14.5818	12.247	-0.251738	5e-05	0.000742105	1.53358	2e-10	1.53358	1.44e-07	1.94e-06
68	H2AFZ	235.317	198.174	-0.247839	5e-05	0.000742105	0.43054	0	0.43054	0.00196256	0.00403754
69	SMC4	127.119	107.25	-0.245209	5e-05	0.000742105	2.07749	3e-10	2.07749	7.86e-08	1.9e-06
70	AURKA	28.8143	24.3797	-0.241105	5e-05	0.000742105	1.31615	-3e-10	1.31615	2.71e-07	2.51e-06
71	MCM3	117.578	99.7464	-0.237277	5e-05	0.000742105	1.12586	0	1.12586	2.37e-07	2.35e-06
72	MCM2	101.06	85.757	-0.236882	5e-05	0.000742105	1.05808	0	1.05808	2.94e-06	1.36e-05
73	TRIP13	16.1173	13.6782	-0.236733	0.00265	0.022668	0.429993	-2e-10	0.429993	0.0219329	0.03575
74	PRMT5	59.0708	50.1639	-0.235796	0.0002	0.00258288	0.409361	3.46945e-18	0.409361	0.00135548	0.00288869
75	CDKN2C	125.81	106.866	-0.23545	5e-05	0.000742105	2.54256	0	2.54256	5.24e-07	3.71e-06
76	TK1	59.4883	50.5944	-0.233629	5e-05	0.000742105	1.52901	4e-10	1.52901	2.04e-07	2.18e-06
77	PLK1	44.6706	37.9959	-0.233485	5e-05	0.000742105	0.521648	1.40946e-18	0.521648	0.000272	0.000684
78	DIAPH3	7.46455	6.35243	-0.232748	0.00075	0.00797866	0.911054	0	0.911054	5.54e-06	2.29e-05
79	TYMS	97.1159	82.6892	-0.232009	5e-05	0.000742105	2.96929	2e-10	2.96929	1.38e-07	1.92e-06
80	WWC2	8.57278	7.31152	-0.229592	0.0024	0.0209355	-0.1898	0	-0.1898	0.0843052	0.119819
81	CKS2	106.039	90.5559	-0.227711	5e-05	0.000742105	2.36045	-2e-10	2.36045	1.68e-07	2.01e-06
82	KIF4A	10.6583	9.11276	-0.226018	0.00495	0.0380473	1.80812	0	1.80812	1.64e-07	2e-06
83	DDAH1	41.0993	35.1669	-0.224897	5e-05	0.000742105	-1.21579	-1e-10	-1.21579	5.78e-07	3.96e-06
84	TMEM2	104.121	89.1702	-0.223627	0.0047	0.0364515	0.332551	0	0.332551	0.0742548	0.106874
85	CCNB2	42.1929	36.1537	-0.222857	5e-05	0.000742105	2.35704	4e-10	2.35704	1.22e-07	1.9e-06
86	SYNJ2	18.092	15.5533	-0.218134	0.0038	0.0305742	-2.18463	-4e-10	-2.18463	1.59e-07	1.98e-06
87	FBXO5	13.8531	11.912	-0.217791	0.0005	0.00574933	1.8989	3e-10	1.8989	1.08e-07	1.9e-06
88	RBM28	23.3495	20.104	-0.215908	0.001	0.0101307	1.227	0	1.227	1.58e-07	1.98e-06
89	FGF2	27.7864	23.936	-0.215195	5e-05	0.000742105	0.221879	0	0.221879	0.136457	0.183336
90	EXOSC9	41.5356	35.783	-0.215075	5e-05	0.000742105	0.175928	0	0.175928	0.101614	0.141507
91	AKAP12	70.6506	60.8821	-0.214685	5e-05	0.000742105	-0.467023	-4e-10	-0.467023	0.134471	0.180981
92	ACOT7	113.043	97.4961	-0.213452	5e-05	0.000742105	-2.39099	-3e-10	-2.39099	6.1e-08	1.9e-06
93	HMMR	23.9375	20.7034	-0.20941	5e-05	0.000742105	1.55589	0	1.55589	4.17e-07	3.21e-06
94	CNN3	176.614	152.754	-0.209388	5e-05	0.000742105	1.73748	4e-10	1.73748	1.96e-07	2.15e-06
95	MAP2K3	20.9958	18.1632	-0.209083	5e-05	0.000742105	0.381465	0	0.381465	0.00476244	0.00899471
96	SAE1	144.893	125.365	-0.208854	5e-05	0.000742105	-0.739052	0	-0.739052	6.69e-06	2.68e-05
